# Supplementary material for: Causal Association between Iritis or Uveitis and Glaucoma: A Two-Sample Mendelian Randomisation Study
Source: Genes (Basel). 2023 Mar 3;14(3):642. doi: 10.3390/genes14030642 (PMC10048342; doi:10.3390/genes14030642)
Supplement: Supplementary file 1 [file genes-14-00642-s001.zip]

Archive with 1 entries (1 files):
- genes-2210981-supplementary.xlsx
