# Supplementary material for: Causal Association between Iritis or Uveitis and Glaucoma: A Two-Sample Mendelian Randomisation Study
Source: Genes (Basel). 2023 Mar 3;14(3):642. doi: 10.3390/genes14030642 (PMC10048342; doi:10.3390/genes14030642)
Supplement: Supplementary file 1 [file genes-14-00642-s001.zip › genes-2210981-supplementary.xlsx]

## Sheet: Sheet1
	Supplementary Table S1 List of Single Nucleotide Polymorphism used in this MR study as instrumental variables
	Exposure population	Exposure	SNP	Chr	Position	Nearby Gene	Effect Allele	Other Allele	Effect Allele Frequency	Beta	SE	P-value	F
	EAS	Iritis	rs146683910	6	31335997	HLA-B;MICA-AS1	T	C	0.00241372	14.8736	2.6815	2.91056e-08	32824
	EAS	Iritis	rs1338747	9	103557815	CAVIN4;PLPPR1	G	A	0.657037	-0.852002	0.1475	7.63659e-09	8734.5
	EAS + EUR	Iritis	rs10037212	5	96084776	CAST	A	C	0.253218	-0.183	0.0308	2.694e-09	1263.85
	EAS + EUR	Iritis	rs3887266	6	25843746	SLC17A1;SLC17A3	T	C	0.0897855	0.2347	0.0419	2.149e-08	897.576
	EAS + EUR	Iritis	rs16893801	6	28174024	ZNF192P1;TOB2P1	C	T	0.0488294	0.7795	0.0625	1.026e-35	5612.83
	EAS + EUR	Iritis	rs111512144	6	31093505	PSORS1C1	A	G	0.0520068	0.6012	0.058	3.388e-25	3547.48
	EAS + EUR	Iritis	rs115878234	6	31192110	HCG27;HLA-C	A	G	0.033692	1.2079	0.0668	3.575e-73	9417.26
	EAS + EUR	Iritis	rs146683910	6	31335997	HLA-B;MICA-AS1	T	C	0.0395205	1.8349	0.0622	5.09e-191	25180.4
	EAS + EUR	Iritis	rs115681000	6	31388386	MICA;LINC01149	G	A	0.0443603	1.7318	0.0606	2.19e-179	25089.2
	EAS + EUR	Iritis	rs3099836	6	31418070	LINC01149;HCP5	C	A	0.246163	0.4711	0.0331	6.406e-46	8210.09
	EAS + EUR	Iritis	rs3134942	6	32168771	NOTCH4	T	G	0.107318	-0.2613	0.0453	7.969e-09	1305.84
	EAS + EUR	Iritis	rs114933571	6	32582616	HLA-DRB1;HLA-DQA1	G	A	0.0566157	0.5143	0.0543	2.598e-21	2813.57
	EAS + EUR	Iritis	rs11153469	6	114492111	HDAC2-AS2	G	A	0.200065	0.2095	0.0375	2.297e-08	1400.86
	EAS	Uveitis	rs501970	1	57772388	DAB1	G	A	0.556299	0.56028	0.133263	2.61854e-05	4114.96
	EAS	Uveitis	rs79668348	1	105989268	LOC100129138;LINC01676	C	T	0.109456	0.843766	0.214464	8.34371e-05	3687.58
	EAS	Uveitis	rs3856090	1	181548788	CACNA1E	A	G	0.308264	0.549055	0.137894	6.8419e-05	3414.48
	EAS	Uveitis	rs1660372	1	214410270	PROX1;SMYD2	G	T	0.383507	0.586077	0.138228	2.23591e-05	4313.39
	EAS	Uveitis	rs11883957	2	21536042	TDRD15;LINC01822	A	C	0.0388906	1.65199	0.380561	1.41869e-05	5428.15
	EAS	Uveitis	rs934778	2	25389224	POMC	G	A	0.0673315	1.1163	0.285254	9.10286e-05	4159.8
	EAS	Uveitis	rs10176047	2	36948760	VIT	C	T	0.292675	0.611125	0.141702	1.61236e-05	4106.84
	EAS	Uveitis	rs6544499	2	42309114	PKDCC;LOC102723824	G	A	0.555132	0.534315	0.131827	5.0531e-05	3744.38
	EAS	Uveitis	rs2861705	2	67870992	ETAA1;LINC01812	C	T	0.703271	-0.587692	0.143922	4.4379e-05	3828.42
	EAS	Uveitis	rs13410373	2	105477036	POU3F3;LINC01159	C	T	0.0820137	1.04869	0.247328	2.23432e-05	4400.8
	EAS	Uveitis	rs11900984	2	123349308	TSN;LINC01826	G	A	0.0311536	1.78855	0.416148	1.72457e-05	5139.94
	EAS	Uveitis	rs13018968	2	175197380	LINC01305;SP9	G	T	0.982911	-2.61518	0.634014	3.71067e-05	6136.79
	EAS	Uveitis	rs67335457	2	187656014	FAM171B;ZSWIM2	T	C	0.00911647	4.0092	0.99294	5.39752e-05	7869.15
	EAS	Uveitis	rs1587493	2	234689751	MROH2A	A	G	0.898782	-0.878265	0.222193	7.72697e-05	3728.92
	EAS	Uveitis	rs3914761	3	3259715	CRBN;LOC100130207	A	G	0.181784	0.886563	0.18914	2.76781e-06	6211.52
	EAS	Uveitis	rs143919890	3	5416488	MIR4790;GRM7-AS3	A	G	0.279886	0.606142	0.149238	4.87437e-05	3933.5
	EAS	Uveitis	rs9882977	3	188958900	TPRG1	A	G	0.380484	0.582268	0.140556	3.4339e-05	4244.66
	EAS	Uveitis	rs4632591	4	80735714	LINC00989;PCAT4	C	T	0.899026	-0.872078	0.221592	8.30207e-05	3668.71
	EAS	Uveitis	rs17008960	4	120938999	LINC02502;MAD2L1	A	G	0.0382925	1.45909	0.371626	8.62882e-05	4170.4
	EAS	Uveitis	rs59035262	4	176510512	ADAM29;GPM6A	G	A	0.250822	0.648182	0.15555	3.08597e-05	4193.82
	EAS	Uveitis	rs1812533	5	2857121	C5orf38;LOC105374620	C	A	0.187906	0.783624	0.17051	4.31161e-06	4978.38
	EAS	Uveitis	rs1366635	5	36570501	RANBP3L;SLC1A3	A	G	0.122817	0.804777	0.204187	8.10179e-05	3707.47
	EAS	Uveitis	rs36033	5	60960727	C5orf64;LOC101928651	C	T	0.627616	0.517558	0.132086	8.91597e-05	3324.64
	EAS	Uveitis	rs17154349	5	125648293	LOC101927488;GRAMD2B	A	C	0.0922949	0.951469	0.231364	3.91512e-05	4030.6
	EAS	Uveitis	rs17465517	5	165699441	LOC102546299;LINC01947	T	C	0.0606823	1.27399	0.299582	2.11349e-05	4918.95
	EAS	Uveitis	rs4476877	6	6988545	LY86;RREB1	C	T	0.0801708	1.10763	0.268281	3.64931e-05	4809.03
	EAS	Uveitis	rs2524067	6	31245821	HLA-C;LINC02571	G	A	0.00179071	14.0363	2.97281	2.34054e-06	24783.9
	EAS	Uveitis	rs2317929	6	124142696	NKAIN2	A	G	0.504685	-0.535838	0.128118	2.88464e-05	3811.91
	EAS	Uveitis	rs6960583	7	22417838	RAPGEF5;STEAP1B	T	C	0.403333	0.565748	0.130984	1.56578e-05	4091.12
	EAS	Uveitis	rs73476799	7	150855952	GBX1	G	A	0.0279622	1.82143	0.446571	4.52859e-05	4801.01
	EAS	Uveitis	rs293880	8	4586603	CSMD1	A	G	0.985261	-3.27908	0.692573	2.19444e-06	8379.43
	EAS	Uveitis	rs17155239	8	8966554	ERI1;PPP1R3B	A	G	0.0800967	1.0627	0.272085	9.39349e-05	4422.8
	EAS	Uveitis	rs10100608	8	95056476	PDP1;CDH17	T	C	0.162981	0.752535	0.178662	2.53041e-05	4104.49
	EAS	Uveitis	rs4873799	8	144574111	ZC3H3	G	A	0.0542949	1.32914	0.310564	1.87082e-05	4823.63
	EAS	Uveitis	rs2815632	10	12591939	CAMK1D	A	G	0.560413	-0.558281	0.129658	1.66389e-05	4078
	EAS	Uveitis	rs10764384	10	23407190	MSRB2	T	C	0.690859	-0.585659	0.144265	4.91582e-05	3891.07
	EAS	Uveitis	rs11014414	10	25425937	LINC01516	A	G	0.586213	-0.524895	0.130381	5.6768e-05	3549.54
	EAS	Uveitis	rs1630404	10	61280773	FAM13C;SLC16A9	C	T	0.676569	-0.595126	0.138116	1.6407e-05	4116.62
	EAS	Uveitis	rs11001617	10	77879106	LRMDA	C	T	0.121464	0.837026	0.204092	4.10962e-05	3972.6
	EAS	Uveitis	rs6483477	11	95827556	MAML2	G	A	0.680954	-0.596026	0.138406	1.65969e-05	4099.52
	EAS	Uveitis	rs10891917	11	115968432	LINC00900;LINC02702	C	A	0.00830785	3.87203	0.994459	9.87669e-05	6685.58
	EAS	Uveitis	rs7298366	12	22980293	ETNK1;LOC101928441	C	T	0.425577	0.561426	0.131643	2.00123e-05	4092.5
	EAS	Uveitis	rs7307706	12	63683091	AVPR1A;DPY19L2	T	C	0.128304	0.862788	0.207896	3.32338e-05	4423.9
	EAS	Uveitis	rs2446660	12	84915416	TMTC2;SLC6A15	T	C	0.571056	-0.542987	0.129345	2.69311e-05	3835.75
	EAS	Uveitis	rs2483730	13	54506631	LINC00558;LINC00458	T	C	0.134505	0.803288	0.194735	3.70699e-05	3991.28
	EAS	Uveitis	rs9604003	13	113583642	ATP11A;MCF2L-AS1	A	G	0.154105	0.753331	0.18242	3.63309e-05	3930.47
	EAS	Uveitis	rs10144380	14	54893381	CNIH1	C	A	0.0001528	82.9152	20.7047	6.21077e-05	101353
	EAS	Uveitis	rs11621064	14	98105985	LINC02291	A	G	0.13287	0.852086	0.197916	1.66762e-05	4444.89
	EAS	Uveitis	rs2675345	15	48400199	LINC01491;SLC24A5	G	A	0.742915	0.604338	0.15184	6.88881e-05	3704.11
	EAS	Uveitis	rs59797514	16	15927131	MYH11	A	G	0.398094	0.658353	0.155421	2.27616e-05	5516.18
	EAS	Uveitis	rs78311153	16	63597377	CDH8;CDH11	T	G	0.118175	0.928861	0.23024	5.47618e-05	4777.85
	EAS	Uveitis	rs9897892	17	13009975	ELAC2;LINC02093	T	C	0.10806	0.948214	0.217759	1.3342e-05	4605.25
	EAS	Uveitis	rs114542544	18	49089837	LINC01630	T	C	0.0218968	2.2495	0.529642	2.16453e-05	5778.78
	EAS	Uveitis	rs359768	18	73779708	LINC01898;LOC339298	T	C	0.723305	-0.601928	0.152273	7.71923e-05	3851.76
	EAS	Uveitis	rs62112457	18	74447715	LINC01879;ZNF236-DT	T	C	0.464413	-0.511276	0.129839	8.22463e-05	3453.09
	EAS	Uveitis	rs243876	20	13072768	SPTLC3	G	A	0.152896	0.819462	0.20833	8.3722e-05	4621.14
	EAS	Uveitis	rs58091466	20	41615982	PTPRT	A	G	0.0478229	1.44018	0.366054	8.34279e-05	5023.4
	EAS	Uveitis	rs6126426	20	50598965	LINC01429;ZFP64	T	C	0.297106	0.661328	0.142399	3.41409e-06	4851.58
	EAS	Uveitis	rs2829213	21	26013570	LINC01684;LINC01692	A	G	0.0995038	0.870934	0.222648	9.16481e-05	3611.7
	EAS	Uveitis	rs2094885	21	47036019	LINC01694;PCBP3	C	T	0.938056	-1.16908	0.298787	9.12507e-05	4222.01
	EAS + EUR	Uveitis	rs28432918	5	96101226	CAST;ERAP1	A	G	0.249808	-0.1813	0.0307	3.549e-09	1227.59
	EAS + EUR	Uveitis	rs3887266	6	25843746	SLC17A1;SLC17A3	T	C	0.0899034	0.2344	0.0419	2.227e-08	895.128
	EAS + EUR	Uveitis	rs16893801	6	28174024	ZNF192P1;TOB2P1	C	T	0.0487627	0.7814	0.0623	4.559e-36	5626.43
	EAS + EUR	Uveitis	rs111512144	6	31093505	PSORS1C1	A	G	0.0520414	0.6135	0.0578	2.753e-26	3691.73
	EAS + EUR	Uveitis	rs115878234	6	31192110	HCG27;HLA-C	A	G	0.0337282	1.2128	0.0667	6.885e-74	9495.11
	EAS + EUR	Uveitis	rs146683910	6	31335997	HLA-B;MICA-AS1	T	C	0.0395658	1.8338	0.0622	8.21e-191	25170
	EAS + EUR	Uveitis	rs115681000	6	31388386	MICA;LINC01149	G	A	0.0444033	1.7387	0.0606	6.7e-181	25299.5
	EAS + EUR	Uveitis	rs3099836	6	31418070	LINC01149;HCP5	C	A	0.246495	0.4772	0.0331	4.481e-47	8420.33
	EAS + EUR	Uveitis	rs114933571	6	32582616	HLA-DRB1;HLA-DQA1	G	A	0.0567151	0.4975	0.0542	4.343e-20	2633.96
	EAS + EUR	Uveitis	rs6933546	6	32996014	HLA-DOA;HLA-DPA1	T	C	0.436719	0.1749	0.0294	2.863e-09	1499.17
